# Supplementary material for: Metabolic Signature of Dietary Iron Overload in a Mouse Model
Source: Cells. 2018 Dec 11;7(12):264. doi: 10.3390/cells7120264 (PMC6315421; doi:10.3390/cells7120264)
Supplement: Supplementary file 1 [file cells-07-00264-s001.zip]

Archive with 1 entries (1 files):
- cells-397827-SI.pdf
